# Supplementary material for: The Generation of a Comprehensive Spectral Library for the Analysis of the Guinea Pig Proteome by SWATH‐MS
Source: Proteomics. 2019 Jul 22;19(15):1900156. doi: 10.1002/pmic.201900156 (PMC6771470; doi:10.1002/pmic.201900156)
Supplement: Supplementary file 1 — Supporting Information [file PMIC-19-na-s001.zip]

Archive with 14 entries (14 files):
- heart library.R
- individual_tissue_specific.R
- myo_library.R
- Supplementary figure 1.jpg
- Supplementary figure 2.jpg
- Supplementary figure 3.jpg
- Supplementary figure 4.jpg
- Supplementary figure 5.jpg
- Supplementary Figure legends.docx
- Supplementary File 1 - extended Methods.docx
- Supplementary Table 1.xlsx
- tissue specific combined.R
- total aligned to retina.R
- total and retina combined.R
