# Supplementary material for: The Generation of a Comprehensive Spectral Library for the Analysis of the Guinea Pig Proteome by SWATH‐MS
Source: Proteomics. 2019 Jul 22;19(15):1900156. doi: 10.1002/pmic.201900156 (PMC6771470; doi:10.1002/pmic.201900156)
Supplement: Supplementary file 1 — Supporting Information [file PMIC-19-na-s001.zip › total aligned to retina.R]

library(SwathXtend)
library(plyr)

workDir<-getwd()


#1
#Loading files, with a conf.cutoff equivalend to FDR<0.01 derived from the individual search results 

lib1<-readLibFile("4IDAs library3.txt",clean = TRUE,nomod=TRUE,nomc=FALSE, conf.cutoff=0.921)
lib2<-readLibFile("Cavia porcellus -Total_library.txt",clean = FALSE,nomod=TRUE,nomc=FALSE)
lib1<-canonicalFormat(lib1, format = "peakview")
lib2<-canonicalFormat(lib2, format = "peakview")
lib1<-lib1[!grepl("NA",rownames(lib1)),]
lib2<-lib2[!grepl("NA",rownames(lib2)),]
lib1<-lib1[lib1$uniprot_id!="[ RT-Cal protein ]",]
lib1<-lib1[lib1$uniprot_id!="1/[ RT-Cal protein ]",]
lib2<-lib2[lib2$uniprot_id!="[ RT-Cal protein ]",]
lib2<-lib2[lib2$uniprot_id!="1/[ RT-Cal protein ]",]


# # Checking the linearity of RT correlation. If nonlinear, the gradient is divided to linear fragments. 
# 
# # checkQuality(lib1,lib2)
# 

#Linear fragment one

lib2a<-lib2[lib2$RT_detected<96,]
RT1<-lib1[,c(1,3,8)]
RT2<-lib2a[,c(1,3,8)]
RT1<-RT1[RT1$modification_sequence%in%RT2$modification_sequence,]
RT2<-RT2[RT2$modification_sequence%in%RT1$modification_sequence,]
RT1<-RT1[!duplicated(RT1$modification_sequence),2:3]
RT2<-RT2[!duplicated(RT2$modification_sequence),2:3]
colnames(RT2)[1]<-"RT_detected_2"
RT<-join(RT1,RT2)

# Linear regression is calculated and the coeficients used to transform add-on RT to mach the base library

fit <- coef(lm(RT$RT_detected ~ RT$RT_detected_2))
lib2a$RT_detected<-(lib2a$RT_detected*fit[2])+fit[1]
lib2a$iRT<-lib2a$RT_detected

#Linear fragment 2

lib2b<-lib2[lib2$RT_detected>=96,]
lib2b<-lib2b[lib2b$RT_detected<102,]

RT1<-lib1[,c(1,3,8)]
RT2<-lib2b[,c(1,3,8)]
RT1<-RT1[RT1$modification_sequence%in%RT2$modification_sequence,]
RT2<-RT2[RT2$modification_sequence%in%RT1$modification_sequence,]
RT1<-RT1[!duplicated(RT1$modification_sequence),2:3]
RT2<-RT2[!duplicated(RT2$modification_sequence),2:3]
colnames(RT2)[1]<-"RT_detected_2"
RT<-join(RT1,RT2)
fit <- coef(lm(RT$RT_detected ~ RT$RT_detected_2))
lib2b$RT_detected<-(lib2b$RT_detected*fit[2])+fit[1]
lib2b$iRT<-lib2b$RT_detected

#Linear fragment 3

lib2c<-lib2[lib2$RT_detected>=102,]
lib2c<-lib2c[lib2c$RT_detected<105,]

RT1<-lib1[,c(1,3,8)]
RT2<-lib2c[,c(1,3,8)]
RT1<-RT1[RT1$modification_sequence%in%RT2$modification_sequence,]
RT2<-RT2[RT2$modification_sequence%in%RT1$modification_sequence,]
RT1<-RT1[!duplicated(RT1$modification_sequence),2:3]
RT2<-RT2[!duplicated(RT2$modification_sequence),2:3]
colnames(RT2)[1]<-"RT_detected_2"
RT<-join(RT1,RT2)
fit <- coef(lm(RT$RT_detected ~ RT$RT_detected_2))
lib2c$RT_detected<-(lib2c$RT_detected*fit[2])+fit[1]
lib2c$iRT<-lib2c$RT_detected

#Linear fragment 4

lib2d<-lib2[lib2$RT_detected>=105,]
lib2d<-lib2d[lib2d$RT_detected<107,]


RT1<-lib1[,c(1,3,8)]
RT2<-lib2d[,c(1,3,8)]
RT1<-RT1[RT1$modification_sequence%in%RT2$modification_sequence,]
RT2<-RT2[RT2$modification_sequence%in%RT1$modification_sequence,]
RT1<-RT1[!duplicated(RT1$modification_sequence),2:3]
RT2<-RT2[!duplicated(RT2$modification_sequence),2:3]
colnames(RT2)[1]<-"RT_detected_2"
RT<-join(RT1,RT2)
fit <- coef(lm(RT$RT_detected ~ RT$RT_detected_2))
lib2d$RT_detected<-(lib2d$RT_detected*fit[2])+fit[1]
lib2d$iRT<-lib2d$RT_detected

#Linear fragment 5

lib2e<-lib2[lib2$RT_detected>=107,]
lib2e<-lib2e[lib2d$RT_detected<120,]

RT1<-lib1[lib2$RT_detected>=90,c(1,3,8)]
RT2<-lib2e[,c(1,3,8)]
RT1<-RT1[RT1$modification_sequence%in%RT2$modification_sequence,]
RT2<-RT2[RT2$modification_sequence%in%RT1$modification_sequence,]
RT1<-RT1[!duplicated(RT1$modification_sequence),2:3]
RT2<-RT2[!duplicated(RT2$modification_sequence),2:3]
colnames(RT2)[1]<-"RT_detected_2"
RT<-join(RT1,RT2)
fit <- coef(lm(RT$RT_detected ~ RT$RT_detected_2))
lib2e$RT_detected<-(lib2e$RT_detected*fit[2])+fit[1]
lib2e$iRT<-lib2e$RT_detected


lib2<-rbind(lib2a,lib2b,lib2c,lib2d,lib2e)

outputLib(lib2, filename="Cavia porcellus -Total_library_retina alligned.txt", format="peakview")
